# Supplementary material for: Extracellular Matrix Proteome and Phosphoproteome of Potato Reveals Functionally Distinct and Diverse Canonical and Non-Canonical Proteoforms
Source: Proteomes. 2016 Jun 24;4(3):20. doi: 10.3390/proteomes4030020 (PMC5217357; doi:10.3390/proteomes4030020)
Supplement: Supplementary file 1 [file proteomes-04-00020-s001.zip]

Archive with 9 entries (8 files):
- proteomes-04-00020-supplementary/
- proteomes-04-00020-supplementary/proteomes-04-00020-supplmentary.pdf
- proteomes-04-00020-supplementary/Table S1.xls
- proteomes-04-00020-supplementary/Table S2.xls
- proteomes-04-00020-supplementary/Table S3.pdf
- proteomes-04-00020-supplementary/Table S4.xlsx
- proteomes-04-00020-supplementary/Table S5.pdf
- proteomes-04-00020-supplementary/Table S6.xlsx
- proteomes-04-00020-supplementary/Table S7.xlsx
