# Supplementary material for: Extracellular Matrix Proteome and Phosphoproteome of Potato Reveals Functionally Distinct and Diverse Canonical and Non-Canonical Proteoforms
Source: Proteomes. 2016 Jun 24;4(3):20. doi: 10.3390/proteomes4030020 (PMC5217357; doi:10.3390/proteomes4030020)
Supplement: Supplementary file 1 [file proteomes-04-00020-s001.zip › proteomes-04-00020-supplementary/Table S1.xls]

## Sheet: MSMS information proteome
Table S1: The MS/MS detail of the identified protein spots by LC-MS/MS.
Functional category.	Spot IDa	Name of Protein	Score	Threshold score	Number of Peptidesb	% Coverage	Protein IDc	Thr. Mw/pI	Exp. Mw/pI	Observed	Mr(expt)	Mr(calc)	Delta	Miss	Score	Expect	Rank	Peptide
Metabolism	StEP-840	Enolase	88		3	10	119354	47.768/5.68	60.334/5.49	466.79	931.56	931.52	0.04	0	16	1.4e+002	1	K.TCNALLLK.V + Carbamidomethyl (C)
										787.45	1572.88	1572.84	0.04	0	41	0.38	1	K.VNQIGSVTESIEAVK.M
										784.75	2351.22	2351.26	-0.04	0	31	3.5	1	K.LTAEIGEQVQIVGDDLLVTNPK.R
Metabolism	StEP-1003	5-ethyltetrahydropteroyltriglutamate-homocysteine	198	49	5	6	XP_002328083.1	84.54/6.26	53.065/5.82	471.79	941.57	941.55	0.01	0	17	87	1	K.VVEVNALAK.A
										501.80	1001.59	1001.58	0.01	0	22	38	1	R.GTQTLELIK.S
										548.80	1095.58	1095.57	0.01	0	70	0.00063	1	K.YLFAGVVDGR.N
										591.33	1180.65	1180.62	0.02	0	64	0.0025	1	K.GVTAFGFDLVR.G
										600.31	1198.61	1198.57	0.04	0	70	0.00062	1	K.FALESFWDGK.S
										618.29	1234.56	1234.57	-0.00	0	19	84	3	R.GNASVPAMEMTK.W
Metabolism	StEP-1166	Ferredoxin-NADP(H) oxidoreductase	57	49	2	5	41052915	40.638/7.98	40.844/6.22	404.23	806.46	806.43	0.03	0	34	2.5	1	R.LDFAVSR.E
										460.27	1377.80	1377.71	0.08	0	22	26	1	R.LVYTNDQGEIVK.G
Metabolism	StEP-1418	Glutamate dehydrogenase	441	49	9	26	12229803	44.78/6.68	53.599/6.94	511.30	1020.59	1020.55	0.04	0	38	1.1	1	K.GIDIESLFK.H
										533.30	1064.58	1064.54	0.04	0	69	0.00067	1	R.MGAFTLGVNR.V
										581.34	1160.67	1160.62	0.05	0	49	0.065	1	K.TAVANIPYGGAK.G
										586.87	1171.72	1171.68	0.04	0	72	0.00025	1	K.VVAVSDITGAIK.N
										642.84	1283.66	1283.61	0.05	0	51	0.048	1	K.DDGTLASFVGFR.V
										515.32	1542.94	1542.86	0.08	1	35	0.8	1	K.VVAVSDITGAIKNEK.G
										524.31	1569.90	1569.82	0.09	0	17	80	1	R.GALFATEALLNEHGK.S
										888.95	1775.88	1775.84	0.05	0	54	0.021	1	K.GGIGCSPSDLSISELER.L + Carbamidomethyl (C)
										786.08	2355.23	2355.12	0.11	0	56	0.011	1	R.YHPEVDPDEVNALAQLMTWK.T
Metabolism	StEP-675	Alpha-1,4-glucan-protein synthase	216	49	8	22	34582499	41.57/5.71	51.107/5.29	429.21	856.41	856.39	0.02	0	25	15	1	R.GYPFSMR.E
										496.24	990.46	990.43	0.03	0	9	8.9e+002	1	R.CFGYMVSK.K + Carbamidomethyl (C)
										568.83	1135.64	1135.59	0.05	0	45	0.16	1	R.YVDAVMTIPK.G
										590.85	1179.68	1179.62	0.05	0	33	2.3	1	K.DINALEQHIK.N
										601.34	1200.67	1200.63	0.04	0	15	1.9e+002	9	K.TGLPYIWHSK.A
										404.25	1209.73	1209.65	0.07	0	23	15	2	K.VICDHLGLGVK.T + Carbamidomethyl (C)
										811.89	1621.76	1621.73	0.03	0	20	59	1	K.YIYTIDDDCFVAK.D + Carbamidomethyl (C)
										865.92	1729.82	1729.77	0.05	0	45	0.16	1	K.DCTSVQQCYLELSK.Q + 2 Carbamidomethyl
Metabolism	StEP-529	RGP3 (Reversibly glycosylated polypeptide 3)	69	49	2	4	30680679	41.25/5.39	50.666/4.94	429.22	856.43	856.39	0.04	0	16	1.5e+002	1	R.GYPFSMR.E
										568.82	1135.62	1135.59	0.03	0	52	0.035	1	R.YVDAVMTIPK.G
Metabolism	StEP-376	Transaldolase	78	49	2	6	85112172	35.20/5.38	45.309/4.62	502.79	1003.58	1003.53	0.04	0	36	1.9	2	K.IASTWEGIK.A
										736.85	1471.68	1471.63	0.05	0	43	0.3	1	R.FDFNEDQMAVEK.L
Metabolism	StEP-1143	Protein thylakoid formation1	140	50	5	20	75140959	33.34/8.69	28.646/5.89	589.83	1177.64	1177.63	0.01	1	21	46	3	K.ELLKEYVER.E
										619.32	1236.62	1236.61	0.01	1	18	95	1	K.SVDRDLDVYR.N
										712.87	1423.72	1423.69	0.03	0	29	7	1	R.TQNANTLVDFSSK.E
										834.98	1667.95	1667.93	0.01	0	56	0.013	1	R.LLELANVTDPTILEK.L
										575.63	1723.87	1723.84	0.03	1	17	95	2	K.AYIEALKEDPEQYR.A
Metabolism	StEP-1213	ErbB-3 binding protein	320	49	7	21	116292768	42.79/6.25	58.028/6.37	540.31	1078.61	1078.56	0.05	0	21	47	1	K.FPIMPFTAR.D
										593.85	1185.68	1185.64	0.04	0	48	0.092	1	K.VVLSVSNPDTR.V
										620.86	1239.71	1239.66	0.05	0	39	0.53	1	K.IVEGVLSHQMK.Q
										665.88	1329.75	1329.70	0.05	0	58	0.0093	1	K.ELDLTSPEVVTK.Y
										675.38	1348.74	1348.68	0.06	0	25	20	1	K.FTVLLMPNGSDR.V
										503.29	1506.86	1506.78	0.08	1	20	51	3	K.IVDLCEKGDAFIK.E + Carbamidomethyl (C)
										813.96	1625.91	1625.87	0.04	0	110	4.6e-008	1	R.AADVIAAANTAAEVALR.L
Metabolism	StEP-1005	ErbB-3 binding protein	147	49	5	13	116292768	42.79/6.25	58.891/5.87	460.75	919.49	919.48	0.02	0	26	20	2	K.QFVIDGNK.V
										540.29	1078.56	1078.56	0.00	0	22	44	2	K.FPIMPFTAR.D
										593.84	1185.67	1185.64	0.04	0	62	0.0041	1	K.VVLSVSNPDTR.V
										414.25	1239.71	1239.66	0.05	0	23	22	8	K.IVEGVLSHQMK.Q
										503.29	1506.83	1506.78	0.06	1	15	1.9e+002	3	K.IVDLCEKGDAFIK.E + Carbamidomethyl (C)
Metabolism	StEP-893	DH putative beta-hydroxyacyl-ACP dehydratase	138	50	4	14	193290688	23.966/9.35	22.904/5.64	503.80	1005.59	1005.56	0.03	0	25	15	3	R.FPFLLVDR.V
										593.81	1185.60	1185.58	0.02	0	71	0.00054	1	K.QNFFFAGIDK.V
										555.64	1663.91	1663.84	0.07	0	41	0.4	1	R.YPAFPTVMDINQIR.E
										840.95	1679.90	1679.83	0.06	0	(14)	1.9e+002	1	R.YPAFPTVMDINQIR.E + Oxidation (M)
Development	StEP-1333	Germin-like protein 1	58	49	1	4	1169944	21.98/6.27	26.698/6.75	429.76	857.50	857.50	0.01	1	58	0.012	1	K.LKGVLGGTN.-
Development	StEP-656	Chain A, The Crystal Structure Of Semet Patatin	72	50	2	4	31615943	40.93/5.17	39.366/5.25	524.31	1046.61	1046.61	-0.01	0	21	44	1	K.TNKPVIFTK.S
										567.33	1132.65	1132.65	0.00	0	52	0.038	1	K.YLIQVLQEK.L
Stress Response	StEP-962	Chloroplast Drought-induced Stress Protein of 32kDa	221	50	7	20	2582822	33.436/8.07	37.4815.64	481.29	960.57	960.56	0.01	0	45	0.22	1	R.LVVVEFAGK.D
										485.32	968.64	968.63	0.01	0	18	26	6	K.LIVLDVGLK.H
										500.30	998.59	998.58	0.01	0	38	0.76	1	K.GELIGEILR.Y
										569.31	1136.60	1136.56	0.03	0	25	20	1	K.QMADTVVFAR.M
										483.61	1447.80	1447.77	0.03	1	30	5.5	1	R.LVVVEFAGKDSER.S
										502.61	1504.81	1504.74	0.06	1	33	3.1	1	K.VNSMEELDEALKK.A
										530.99	1589.95	1589.88	0.07	1	32	2.3	1	R.YVGSGKGELIGEILR.Y
Stress Response	StEP-965	Chloroplast Drought-induced Stress Protein of 32kDa	179	49	7	20	2582822	33.436/8,07	37.525/5.83	481.30	960.58	960.56	0.01	0	31	4.3	1	R.LVVVEFAGK.D
										485.34	968.66	968.63	0.03	0	27	2.6	1	K.LIVLDVGLK.H
										500.30	998.59	998.58	0.02	0	40	0.46	1	K.GELIGEILR.Y
										569.31	1136.60	1136.56	0.04	0	13	3.5e+002	8	K.QMADTVVFAR.M
										724.86	1447.71	1447.77	-0.06	1	24	27	1	R.LVVVEFAGKDSER.S
										502.60	1504.78	1504.74	0.04	1	16	1.4e+002	1	K.VNSMEELDEALKK.A
										530.99	1589.95	1589.88	0.07	1	27	6.7	1	R.YVGSGKGELIGEILR.Y
Protein Folding	StEP-567	Chaperonin-60 beta subunit	275	49	7	17	1762130	62.98/5.72	76.934/4.85	522.30	1042.59	1042.58	0.01	0	39	0.88	1	K.IVNDGVTVAR.E
										640.89	1279.77	1279.76	0.01	0	49	0.043	1	K.VVAAGANPVLITR.G
										771.38	1540.75	1540.76	-0.01	0	46	0.16	1	R.EVELEDPVENIGAK.L
										553.63	1657.87	1657.85	0.02	1	20	56	1	K.GTLANDEEKVGADIVK.R
										833.42	1664.82	1664.79	0.03	1	27	9.7	1	K.NLIEAADQDYEKEK.L
										850.97	1699.93	1699.89	0.04	0	69	0.00057	1	K.AAVEEGIVVGGGCTLLR.L + Carbamidomethyl (C)
										621.34	1860.99	1860.92	0.07	1	26	13	8	K.DATTIVGDGSTQEAVNKR.V
Protein Folding	StEP-405	Chaperonin hsp60	279	50	7	12	16221	61.31/5.66	70.819/5.12	413.76	825.51	825.50	0.02	0	55	0.009	1	K.AGIIDPLK.V
										448.24	894.47	894.43	0.04	0	22	37	2	R.AIFAEGCK.S + Carbamidomethyl (C)
										470.74	939.47	939.44	0.03	0	31	4.1	1	K.GEYVDMVK.A
										530.30	1058.59	1058.56	0.03	0	39	1	1	K.EGVITIQDGK.T
										664.36	1326.70	1326.69	0.01	0	69	0.00085	1	R.NVVIEQSWGAPK.V
										793.39	1584.76	1584.75	0.01	1	22	36	4	R.SAIELSTSDYDKEK.L
										831.41	1660.80	1660.79	0.01	0	42	0.35	1	K.LLEQDNPDLGYDAAK.G
Protein Folding	StEP-402	Heat shock protein 70	457	50	8	13	30025966	70.83/5.17	76.624/5.06	657.33	1312.65	1312.61	0.04	0	32	4.3	6	R.FEELNMDLFR.K
										693.88	1385.75	1385.72	0.03	0	51	0.043	1	K.ELESICNPIIAK.M + Carbamidomethyl (C)
										730.35	1458.69	1458.66	0.03	0	31	4.5	1	R.TTPSYVGFTDSER.L
										514.28	1539.81	1539.75	0.06	1	23	30	1	R.ARFEELNMDLFR.K
										549.32	1644.95	1644.86	0.09	1	17	92	1	K.MKELESICNPIIAK.M + Carbamidomethyl (C)
										831.43	1660.85	1660.82	0.03	0	42	0.35	1	K.NQVAMNPINTVFDAK.R
										838.38	1674.75	1674.72	0.02	0	37	0.93	1	K.ATAGDTHLGGEDFDNR.M
										840.93	1679.84	1679.83	0.01	0	27	9.8	1	K.NAVVTVPAYFNDSQR.Q
Protein Folding	StEP-1024	Leucine aminopeptidase 2	191	48	5	11	2492530	59.512/8.18	69.045/5.67	494.30	986.59	986.55	0.04	0	17	1.1e+002	5	K.FQNPLLQK.L
										596.81	1191.60	1191.56	0.03	0	25	20	1	K.TGPGCSIELMK.F + Carbamidomethyl (C)
										636.34	1270.67	1270.62	0.05	0	67	0.0013	1	K.GLTFDSGGYNIK.T
										639.86	1277.70	1277.64	0.06	0	72	0.00042	1	K.FDMGGAAAVLGAAK.A
										726.44	2176.29	2176.21	0.08	1	10	2.6e+002	5	R.ELVNAPANVLTPAVLAEEAKK.I
Signaling	StEP-1417	GTP-binding protein	433	50	12	38	7643796	44.37/6.45	57.878/6.88	512.80	1023.58	1023.56	0.02	0	47	0.092	1	K.STLFNTLTK.L
										527.76	1053.51	1053.50	0.01	0	45	0.19	1	R.GFICAEVMK.F + Carbamidomethyl (C)
										533.84	1065.67	1065.65	0.02	0	45	0.06	1	K.IGIVGLPNVGK.S
										535.30	1068.58	1068.54	0.04	0	17	99	2	K.IEHELCLR.V + Carbamidomethyl (C)
										563.83	1125.64	1125.63	0.01	0	39	0.63	1	R.AVDGIFHVLR.A
										601.83	1201.64	1201.62	0.02	0	49	0.088	1	R.DLEVISEELR.L
										474.62	1420.85	1420.81	0.04	1	20	37	1	K.GKEVPAERPILGR.F
										757.37	1512.73	1512.73	0.00	0	38	0.91	1	K.APQAAGTIHTDFER.G
										772.91	1543.80	1543.79	0.00	0	45	0.21	1	K.TYVVQDGDIIFFK.F
										614.02	1839.04	1838.99	0.05	0	48	0.069	1	K.SEVAAFLEIHDIAGLVR.G
										1103.06	2204.10	2204.06	0.05	0	19	60	1	K.LSIPAENFPFCTIEPNEAR.V + Carbamidomethyl (C)
										1079.55	3235.62	3235.59	0.03	1	21	21	1	R.AFEDPDIIHVDDTVDPVRDLEVISEELR.L
Signaling	StEP-1001	Glucose-regulated protein 78	177	49	5	12	170386	41.15/8.51	55.669/5.78	492.29	982.56	982.52	0.04	0	37	0.98	1	K.NLAAVNPER.T
										578.34	1154.66	1154.64	0.02	0	31	4	1	K.DAGVIAGLNVAR.I
										648.84	1295.67	1295.61	0.05	0	31	4.6	1	R.FEELNNDLFR.K
										750.93	1499.84	1499.79	0.04	0	52	0.034	1	K.NQIDEIVLVGGSTR.I
										508.62	1522.83	1522.75	0.08	1	26	13	1	R.ARFEELNNDLFR.K
Signaling	StEP-810	Endoplasmin homolog	52	50	1	1	544242	92.859/4.86	41.936/5.47	551.30	1100.59	1100.58	0.01	0	52	0.044	1	K.LGIIEDATNR.N
Redox Homeostasis	StEP-1137	Dehydroascorbate reductase-like protein	62	52	2	9	76160951	23.425/6.09	28.647/5.99	472.79	943.57	943.56	0.02	0	26	22	6	R.VLLTLEEK.K
										432.91	1295.71	1295.66	0.05	0	36	1.6	1	K.WSVPESLSHVR.N
Redox Homeostasis	StEP-922	Dehydroascorbate reductase	61	50	2	9	66475036	23.523/6.32	28.508/5.79	494.80	987.58	987.54	0.05	0	26	18	1	K.VPVINFGDK.W
										609.86	1217.71	1217.61	0.10	0	36	1.4	1	K.WFLEVNPEGK.V
Redox Homeostasis	StEP-615	Thioredoxin peroxidase 1	57	50	2	11	30841938	17.426/5.18	20.169/5.68	463.76	925.51	925.50	0.01	0	9	6e+002	7	K.HVPGFIEK.A
										639.36	1276.71	1276.69	0.02	0	47	0.11	1	R.YALLVDDLEVK.V
Redox Homeostasis	StEP-765	Peroxiredoxin	55	49	1	5	223543823	21.82/8.74	22.953/5.42	674.35	1346.68	1346.67	0.01	0	55	0.02	1	K.VLNVEEAPSDFK.V
Redox Homeostasis	StEP-530	Lactoylglutathione lyase	249	50	4	16	223542315	31.52/7.63	42.983/4.98	591.76	1181.50	1181.49	0.01	0	59	0.0054	1	K.FYTECFGMK.L + Carbamidomethyl (C)
										639.83	1277.64	1277.63	0.01	0	56	0.016	1	K.ITSFLDPDGWK.T
										733.38	1464.74	1464.72	0.02	0	65	0.0022	1	K.DPDGYIFELIQR.G
										772.43	1542.84	1542.83	0.01	0	69	0.00071	1	K.SAEVVNLVTQELGGK.I
Unknown	StEP-848	Unknown protein 18	63	50	1	91	205830697	1.393/5.80	70.364/5.37	633.33	1264.64	1264.63	0.01	0	63	0.0031	1	-.TNAENEFVTIK.K
Unknown	StEP-853	Unknown protein 18	50	50	2	100	205830697	1.393/5.80	79.178/5.508	633.32	1264.63	1264.63	0.00	0	31	4.7	1	-.TNAENEFVTIK.K
										465.27	1392.78	1392.72	0.06	1	19	64	5	-.TNAENEFVTIKK.-
Unknown	StEP-1004	Unknown protein 18	83	49	2	100	205830697	1.39/5.80	58.661/5.83	633.34	1264.66	1264.63	0.03	0	56	0.014	1	-.TNAENEFVTIK.K
										465.28	1392.80	1392.72	0.08	1	27	9.1	1	-.TNAENEFVTIKK.-
Unknown	StEP-352	Unknown protein 18	99	49	2	100	205830697	1.39/5.80	40.823/4.82	633.36	1264.70	1264.63	0.07	0	69	0.00067	1	-.TNAENEFVTIK.K
										465.28	1392.80	1392.72	0.08	1	30	5	1	-.TNAENEFVTIKK.-
Unknown	StEP-879	Unknown protein 19	54	50	1	91	205830698	1.393/5.80	13.226/5.69	633.33	1264.64	1264.63	0.01	0	54	0.026	1	-.TNAENEFVTIK.K
Unknown	StEP-1180	Unknown	281	49	7	20	77745483	37.64/7.70	45.963/6.01	435.25	868.48	868.47	0.01	0	36	1.2	1	K.YTLTMLK.R
										443.77	885.52	885.53	-0.00	0	34	2.7	2	R.ALQNTVLK.T
										492.29	982.56	982.54	0.01	0	45	0.15	1	R.DQNIVPGIK.V
										687.36	1372.70	1372.69	0.01	0	66	0.0015	1	K.LASIGLDNTEANR.Q
										749.93	1497.84	1497.82	0.02	0	39	0.58	1	R.TVVSIPCGPSALAVK.E + Carbamidomethyl (C)
										543.30	1626.89	1626.79	0.10	0	28	8.2	1	K.TWQGRPENVDAAQR.A
										571.67	1711.98	1711.96	0.02	1	32	2.4	2	K.FVDVLRDQNIVPGIK.V
Unknown	StEP-354	Unknown	71	49	3	8	118486367	44.55/8.48	41.326/4.72	461.77	921.53	921.52	0.01	0	17	1.1e+002	9	K.ISDFLSLK.A
										596.35	1190.68	1190.65	0.02	0	29	8.1	1	K.VYVVGEDGILK.E
										696.34	1390.66	1390.67	-0.01	0	26	17	1	R.ENPGCLFIATNR.D + Carbamidomethyl (C)
Unknown	StEP-963	Hypothetical protein	55	50	2	2	83649448	36.547/6.47	37.799/5.78	633.31	1264.61	1264.63	-0.02	0	46	0.15	1	-.TNAENEFVTIK.K
										465.25	1392.72	1392.72	-0.00	1	18	94	1	-.TNAENEFVTIKK.-
Unknown	StEP-346	Predicted protein	113	50	2	7	224103823	33.55/6.85	38.700/5.02	549.82	1097.62	1097.61	0.01	0	79	7.1e-005	1	K.IVAISLDDPR.A
										652.34	1302.67	1302.63	0.04	0	34	2.6	1	R.ASLVNDVDDVEK.H
Unknown	StEP-638	Os03g0822200	57	48	1	6	115456265	27.89/6.34	33.319/5.17	540.66	1618.95	1618.82	0.13	0	57	0.0076	1	K.AFDLASKPEGTGTPTK.D
aSpot number as marked on the ECM proteome 2-D gel image Figure 3A. The spot numbers were designated as StEP, where St indicates the organism Solanum tuberosum, EP denotes the Extracellular Matrix Proteome.
bNumber of peptides.
cProtein identification number as in gene bank.

## Sheet: MSMS information phosphproteome
Table S1: The MS/MS detail of the identified phosphoprotein spots by LC-MS/MS
Functional category	Spot IDa	Name of Protein	Score	Threshold score	Number of Peptidesb	% Coverage	Protein IDc	Thr. MW/pI	Exp. MW/pI	Observed	Mr(expt)	Mr(calc)	Delta	Miss	Score	Expect	Rank	Peptide
Metabolism	StEPP-48	Enolase	176	49	5	15	119354	47.76/5.68	61.074/5.05	403.74	805.47	805.44	0.02	0	29	9.2	1	K.YNQLLR.I
										466.77	931.53	931.52	0.02	0	29	8.7	1	K.TCNALLLK.V + Carbamidomethyl (C)
										787.43	1572.84	1572.84	0.00	0	69	0.00078	1	K.VNQIGSVTESIEAVK.M
										930.94	1859.86	1859.82	0.05	1	21	40	1	K.SYDLNFKEESNDGSQK.I
										784.77	2351.29	2351.26	0.03	0	29	4.5	1	K.LTAEIGEQVQIVGDDLLVTNPK.R
Metabolism	StEPP- 93	Enolase	812	49	16	48	119354	47.768/5.68	60.703/5.18	403.74	805.46	805.44	0.01	0	35	2.1	1	K.YNQLLR.I
										443.73	885.45	885.42	0.03	0	18	1.2e+002	1	K.SYDLNFK.E
										466.78	931.54	931.52	0.02	0	47	0.13	1	K.TCNALLLK.V + Carbamidomethyl (C)
										469.77	937.53	937.50	0.03	0	36	1.1	1	K.HIADLAGNK.K
										551.29	1100.57	1100.52	0.05	0	46	0.19	1	K.AGWGVMTSHR.S
										425.23	1272.65	1272.57	0.08	0	42	0.39	1	K.MGCEVYHHLK.A + Carbamidomethyl (C)
										787.44	1572.86	1572.84	0.02	0	76	0.00013	1	K.VNQIGSVTESIEAVK.M
										793.42	1584.82	1584.79	0.03	0	86	1.6e-005	1	K.VVIGMDVAASEFYGK.D
										914.45	1826.89	1826.87	0.02	0	69	0.00071	1	R.IEEELGSEAVYAGASFR.K
										620.97	1859.90	1859.82	0.08	1	42	0.3	1	K.SYDLNFKEESNDGSQK.I
										627.36	1879.06	1878.97	0.08	0	30	4.1	1	K.LAMQEFMILPVGAANFK.E
										751.42	2251.23	2251.12	0.11	0	66	0.0012	1	R.SGETEDTFIADLAVGLSTGQIK.T
										775.39	2323.14	2323.04	0.10	0	37	0.85	1	K.YGQDATNVGDEGGFAPNIQENK.E
										784.79	2351.34	2351.26	0.08	0	61	0.0027	2	K.LTAEIGEQVQIVGDDLLVTNPK.R
										818.09	2451.24	2451.13	0.11	1	66	0.0011	1	K.KYGQDATNVGDEGGFAPNIQENK.E
										994.17	2979.47	2979.33	0.14	0	54	0.012	1	K.SFVSEYPIVSIEDPFDQDDWETYAK.L
Metabolism	StEPP-138	Enolase	522	49	12	38	119354	47.76/5.68	55.289/5.47	403.74	805.46	805.44	0.02	0	29	9	1	K.YNQLLR.I
										466.77	931.52	931.52	0.01	0	44	0.26	1	K.TCNALLLK.V + Carbamidomethyl (C)
										469.76	937.50	937.50	0.00	0	21	49	1	K.HIADLAGNK.K
										551.28	1100.56	1100.52	0.04	0	27	12	1	K.AGWGVMTSHR.S
										427.25	1278.72	1278.68	0.04	1	23	25	1	K.ISGDQLKDLYK.S
										787.43	1572.84	1572.84	0.00	0	64	0.002	1	K.VNQIGSVTESIEAVK.M
										793.41	1584.81	1584.79	0.02	0	46	0.17	1	K.VVIGMDVAASEFYGK.D
										609.99	1826.95	1826.87	0.08	0	11	3.9e+002	1	R.IEEELGSEAVYAGASFR.K
										620.97	1859.89	1859.82	0.07	1	41	0.46	1	K.SYDLNFKEESNDGSQK.I
										1126.57	2251.12	2251.12	0.00	0	118	6.8e-009	1	R.SGETEDTFIADLAVGLSTGQIK.T
										775.41	2323.19	2323.04	0.16	0	35	1.5	1	K.YGQDATNVGDEGGFAPNIQENK.E
										784.77	2351.27	2351.26	0.02	0	62	0.0023	1	K.LTAEIGEQVQIVGDDLLVTNPK.R
Metabolism	StEPP-137	Enolase	818	50	19	51	119354	47.76/5.68	55.058/5.64	403.74	805.46	805.44	0.02	0	35	2.2	1	K.YNQLLR.I
										443.74	885.46	885.42	0.03	0	9	9e+002	7	K.SYDLNFK.E
										466.77	931.52	931.52	0.01	0	47	0.16	1	K.TCNALLLK.V + Carbamidomethyl (C)
										469.77	937.52	937.50	0.02	0	33	2.7	1	K.HIADLAGNK.K
										551.28	1100.54	1100.52	0.02	0	43	0.36	1	K.AGWGVMTSHR.S
										425.22	1272.64	1272.57	0.07	0	9	9.4e+002	4	K.MGCEVYHHLK.A + Carbamidomethyl (C)
										427.25	1278.72	1278.68	0.04	1	29	6.5	1	K.ISGDQLKDLYK.S
										787.42	1572.84	1572.84	-0.00	0	63	0.0031	1	K.VNQIGSVTESIEAVK.M
										793.41	1584.80	1584.79	0.02	0	72	0.00034	1	K.VVIGMDVAASEFYGK.D
										914.45	1826.88	1826.87	0.01	0	79	7.2e-005	1	R.IEEELGSEAVYAGASFR.K
										610.32	1827.94	1827.91	0.04	1	23	23	1	K.VVIGMDVAASEFYGKDK.S
										615.68	1844.01	1843.90	0.11	1	(13)	2.3e+002	9	K.VVIGMDVAASEFYGKDK.S + Oxidation (M)
										930.92	1859.82	1859.82	0.00	1	59	0.0062	1	K.SYDLNFKEESNDGSQK.I
										627.35	1879.02	1878.97	0.05	0	31	3.6	1	K.LAMQEFMILPVGAANFK.E
										1126.59	2251.17	2251.12	0.05	0	98	7.2e-007	1	R.SGETEDTFIADLAVGLSTGQIK.T
										775.38	2323.11	2323.04	0.07	0	33	2	1	K.YGQDATNVGDEGGFAPNIQENK.E
										1176.66	2351.31	2351.26	0.05	0	77	6.9e-005	1	K.LTAEIGEQVQIVGDDLLVTNPK.R
										818.08	2451.23	2451.13	0.10	1	19	50	1	K.KYGQDATNVGDEGGFAPNIQENK.E
										994.16	2979.45	2979.33	0.11	0	59	0.0042	1	K.SFVSEYPIVSIEDPFDQDDWETYAK.L
Metabolism	StEPP-82	Enolase	104	49	2	6	3023685	47.56/5.41	53.226/5.53	403.74	805.47	805.44	0.02	0	36	1.6	1	K.YNQLLR.I
										784.80	2351.36	2351.26	0.11	0	68	0.00048	1	K.LTAEIGEQVQIVGDDLLVTNPK.R
Metabolism	StEPP-94	Enolase-like	487	49	12	37	83000000	48.002/7.53	60.888/5.32	403.73	805.45	805.44	0.01	0	35	2.5	1	K.YNQLLR.I
										466.77	931.53	931.52	0.01	0	45	0.21	1	K.TCNALLLK.V + Carbamidomethyl (C)
										469.76	937.51	937.50	0.01	0	21	46	1	K.HIADLAGNK.K
										551.28	1100.55	1100.52	0.03	0	55	0.023	1	K.AGWGVMTSHR.S
										425.22	1272.63	1272.57	0.06	0	19	79	1	K.MGCEVYHHLK.A + Carbamidomethyl (C)
										640.36	1278.70	1278.68	0.02	1	50	0.056	1	K.ISGDQLKDLYK.S
										787.44	1572.86	1572.84	0.02	0	64	0.0021	1	K.VNQIGSVTESIEAVK.M
										793.42	1584.82	1584.79	0.03	0	84	2.4e-005	1	K.VVIGMDVAASEFYGK.D
										914.45	1826.89	1826.87	0.02	0	70	0.00053	1	R.IEEELGSEAVYAGASFR.K
										610.32	1827.95	1827.91	0.04	1	28	7.5	1	K.VVIGMDVAASEFYGKDK.S
										930.93	1859.84	1859.82	0.02	1	43	0.27	1	K.SYDLNFKEESNDGSQK.I
										940.49	1878.96	1878.97	-0.01	0	35	1.7	1	K.LAMQEFMILPVGAANFK.E
										1126.61	2251.20	2251.12	0.08	0	82	3.2e-005	1	R.SGETEDTFIADLAVGLSTGQIK.T
										784.79	2351.36	2351.26	0.10	0	58	0.0051	1	K.LTAEIGEQVQIVGDDLLVTNPK.R
										1036.10	3105.28	3105.49	-0.21	1	25	7.9	1	K.YGQDATNVGDEGGFAPNIQENKEGLELLK.T
Metabolism	StEPP-194	Methionine synthase	557	49	12	18	8439545	84.61/5.93	56.404/5.84	471.79	941.57	941.55	0.01	0	27	8.7	1	K.VVEVNALAK.A
										501.80	1001.58	1001.58	0.01	0	46	0.16	1	R.GTQTLELIK.S
										511.29	1020.57	1020.54	0.03	0	22	46	2	K.SWLAFAAQK.V
										548.79	1095.56	1095.57	-0.01	0	56	0.013	1	K.YLFAGVVDGR.N
										566.84	1131.66	1131.65	0.00	0	21	49	3	K.SFPLLSLLDK.I
										591.32	1180.62	1180.62	-0.00	0	77	0.00012	1	K.GVTAFGFDLVR.G
										600.29	1198.57	1198.57	0.01	0	50	0.058	1	K.FALESFWDGK.S
										618.29	1234.57	1234.57	0.00	0	52	0.038	1	R.GNASVPAMEMTK.W
										778.36	1554.71	1554.71	0.00	0	74	0.00022	1	K.DEAFFSANAAAQASR.K
										695.03	2082.06	2082.01	0.05	1	65	0.0013	1	K.ALSGAKDEAFFSANAAAQASR.K
										758.08	2271.23	2271.18	0.05	0	18	60	2	K.LVASTSCSLLHTAVDLINETK.L + Carbamidomethyl (C)
										798.42	2392.25	2392.23	0.02	0	50	0.042	1	K.AAGASWIQLDEPTLVLDLESHK.L
Metabolism	StEPP-135	Cobalamine-independent methionine synthase	161	50	3	4	974782	86.71/6.17	51.932/5.49	548.80	1095.59	1095.57	0.02	0	69	0.00068	1	K.YLFAGVVDGR.N
										600.31	1198.61	1198.57	0.05	0	54	0.025	1	K.FALESFWDGK.S
										618.30	1234.59	1234.57	0.02	0	37	1.2	1	R.GNASVPAMEMTK.W
Metabolism	StEPP-72	Ferredoxin--NADP reductase	216	50	9	29	3913651	40.41/8.37	41.686/5.28	404.24	806.46	806.43	0.03	0	44	0.3	1	R.LDFAVSR.E
										533.79	1065.56	1065.51	0.05	0	12	4.2e+002	1	R.DGIVWADYK.K
										597.83	1193.65	1193.61	0.04	1	17	1.2e+002	1	R.DGIVWADYKK.Q
										633.33	1264.65	1264.61	0.04	1	31	4.3	1	K.KAEQWNVEVY.-
										681.35	1360.68	1360.62	0.07	0	30	6	1	K.DNTFIYMCGLK.G + Carbamidomethyl (C)
										465.60	1393.78	1393.71	0.08	1	20	49	1	R.LVYTNDKGEEVK.G
										583.96	1748.86	1748.81	0.06	0	29	6.8	3	K.GMEQGIDEIMSALAER.D
										631.99	1892.96	1892.91	0.05	0	12	3.7e+002	1	K.GVCSNFLCDLKPGAEVK.I + 2 Carbamidomethyl (C)
										898.78	2693.32	2693.21	0.11	0	22	25	1	K.ITGDDAPGETWHMVFSTEGEVPYR.E
Metabolism	StEPP-179	Ferredoxin--NADP reductase	584	50	14	48	3913651	40.419/8.37	41.408/5.79	404.23	806.44	806.43	0.01	0	47	0.15	1	R.LDFAVSR.E
										406.21	810.41	810.41	-0.00	0	23	26	1	K.MYIQTR.M
										533.78	1065.54	1065.51	0.02	0	33	3.2	1	R.DGIVWADYK.K
										597.82	1193.63	1193.61	0.02	1	53	0.033	1	R.DGIVWADYKK.Q
										633.33	1264.64	1264.61	0.03	1	30	6	1	K.KAEQWNVEVY.-
										681.33	1360.65	1360.62	0.03	0	52	0.036	1	K.DNTFIYMCGLK.G + Carbamidomethyl (C)
										458.57	1372.68	1372.61	0.06	1	11	5.1e+002	9	K.MFFEKHEDYK.F
										697.88	1393.75	1393.71	0.04	1	38	0.92	1	R.LVYTNDKGEEVK.G
										862.45	1722.89	1722.87	0.03	0	75	0.00018	1	R.MAQYAEELWTLLQK.D
										583.96	1748.85	1748.81	0.05	0	63	0.0028	1	K.GMEQGIDEIMSALAER.D
										632.00	1892.97	1892.91	0.06	0	29	7.8	1	K.GVCSNFLCDLKPGAEVK.I + 2 Carbamidomethyl (C)
										973.02	1944.02	1944.01	0.01	0	73	0.00024	1	K.DPNATVIMLATGTGIAPFR.S
										498.79	1991.11	1991.01	0.10	0	17	83	1	R.EGQSIGVIADGVDANGKPHK.L
										898.78	2693.31	2693.21	0.11	0	41	0.31	1	K.ITGDDAPGETWHMVFSTEGEVPYR.E
Metabolism	StEPP-43	Ferredoxin--NADP reductase	55	50	3	11	3913651	40.419/8.37	59.082/5.21	533.77	1065.52	1065.51	0.00	0	18	92	2	R.DGIVWADYK.K
										465.60	1393.77	1393.71	0.06	1	18	86	1	R.LVYTNDKGEEVK.G
										498.79	1991.11	1991.01	0.11	0	19	60	1	R.EGQSIGVIADGVDANGKPHK.L
Metabolism	StEPP-122	Ferredoxin--NADP reductase	238	50	8	18	3913651	40.419/8.37	41.962/5.54	404.21	806.41	806.43	-0.02	0	42	0.54	1	R.LDFAVSR.E
										533.76	1065.51	1065.51	-0.00	0	28	11	1	R.DGIVWADYK.K
										569.26	1136.50	1136.51	-0.01	0	35	1.7	1	K.AEQWNVEVY.-
										597.81	1193.61	1193.61	0.00	1	42	0.36	1	R.DGIVWADYKK.Q
										633.31	1264.60	1264.61	-0.01	1	21	47	2	K.KAEQWNVEVY.-
										458.55	1372.63	1372.61	0.02	1	21	48	2	K.MFFEKHEDYK.F
										697.87	1393.72	1393.71	0.01	1	23	27	1	R.LVYTNDKGEEVK.G
										631.99	1892.94	1892.91	0.02	0	26	13	1	K.GVCSNFLCDLKPGAEVK.I + 2 Carbamidomethyl (C)
Metabolism	StEPP-191	Glyceraldehyde 3-phosphate dehydrogenase	319	49	7	31	22000000	26.62/6.34	48.900/6.38	431.78	861.54	861.51	0.03	0	46	0.12	1	K.AVTVFGIR.N
										400.57	1198.69	1198.62	0.07	0	54	0.02	1	R.VIDLICHMAK.A + Carbamidomethyl (C)
										717.90	1433.78	1433.75	0.03	0	19	72	4	R.AASFNIIPSSTGAAK.A
										735.93	1469.84	1469.81	0.04	0	63	0.0021	1	R.VPTADVSVVDLTVR.L
										881.42	1760.82	1760.78	0.04	0	33	2.6	1	K.LVSWYDNEWGYSSR.V
										1073.04	2144.06	2143.99	0.07	0	63	0.0025	1	K.GILGYTEDDVVSTDFVGDSR.S
										975.18	2922.51	2922.36	0.15	1	41	0.26	1	R.NPEDIPWGEAGADFVVESTGVFTDKDK.A
Metabolism	StEPP-241	Glutamate dehydrogenase	688	49	15	39	12000000	44.78/6.68	54.134/6.79	423.73	845.45	845.43	0.02	0	30	10	10	K.VECTIPK.D + Carbamidomethyl (C)
										511.28	1020.55	1020.55	0.00	0	42	0.54	1	K.GIDIESLFK.H
										533.28	1064.55	1064.54	0.00	0	(46)	0.14	1	R.MGAFTLGVNR.V
										541.29	1080.57	1080.54	0.03	0	55	0.018	1	R.MGAFTLGVNR.V + Oxidation (M)
										581.32	1160.63	1160.62	0.01	0	62	0.0042	1	K.TAVANIPYGGAK.G
										586.85	1171.69	1171.68	0.00	0	76	0.00014	1	K.VVAVSDITGAIK.N
										642.81	1283.62	1283.61	0.00	0	62	0.0036	1	K.DDGTLASFVGFR.V
										515.31	1542.91	1542.86	0.05	1	64	0.0015	1	K.VVAVSDITGAIKNEK.G
										785.91	1569.81	1569.82	-0.01	0	84	2.2e-005	1	R.GALFATEALLNEHGK.S
										790.91	1579.80	1579.81	-0.01	0	46	0.13	1	R.FVIQGFGNVGSWAAK.L
										888.92	1775.82	1775.84	-0.02	0	67	0.00092	1	K.GGIGCSPSDLSISELER.L + Carbamidomethyl (C)
										1056.54	2111.07	2111.04	0.03	1	29	6.3	2	K.VECTIPKDDGTLASFVGFR.V + Carbamidomethyl (C)
										786.06	2355.16	2355.12	0.04	0	59	0.0062	1	R.YHPEVDPDEVNALAQLMTWK.T
										791.40	2371.19	2371.12	0.08	0	(24)	19	1	R.YHPEVDPDEVNALAQLMTWK.T + Oxidation (M)
										899.45	3593.78	3593.72	0.06	0	13	1.3e+002	1	K.IHDLIGIHTDVPAPDMGTNPQTMAWILDEYSK.F + Oxidation (M)
Metabolism	StEPP-251	Glutamate dehydrogenase	99	50	3	8	12000000	44.785/6.68	58.542/6.61	511.28	1020.55	1020.55	0.01	0	23	39	1	K.GIDIESLFK.H
										581.31	1160.61	1160.62	-0.00	0	50	0.076	1	K.TAVANIPYGGAK.G
										515.29	1542.85	1542.86	-0.01	1	26	13	1	K.VVAVSDITGAIKNEK.G
Metabolism	StEPP-169	Triose phosphate isomerase cytosolic isoform-like	171	49	6	33	78000000	26.99/5.73	27.782/5.85	525.34	1048.66	1048.59	0.07	0	23	13	1	K.VAYALSQGLK.V
										528.28	1054.54	1054.52	0.01	0	6	1.5e+003	9	R.TFFVGGNWK.C
										687.88	1373.74	1373.70	0.04	0	33	2.7	1	K.VIACVGETLEQR.E + Carbamidomethyl (C)
										689.88	1377.74	1377.68	0.06	0	32	4.1	1	R.AILGESNEFVGDK.V
										712.37	1422.72	1422.67	0.05	0	54	0.025	1	R.ESGSTMDVVAAQTK.A
										943.55	2827.63	2827.50	0.13	0	23	13	1	K.ELAGQPDVDGFLVGGASLKPEFIDIIK.A
Metabolism	StEPP-233	Succinic semialdehyde reductase isoform1	247	49	6	31	170000000	30.428/6.60	35.085/6.44	444.27	886.53	886.51	0.02	0	45	0.22	1	K.AMAVNLLR.H
										567.32	1132.62	1132.59	0.03	0	40	0.62	1	K.NSYPPAFPLK.H
										618.33	1234.65	1234.62	0.03	0	54	0.025	1	K.GGSFLEAPVSGSK.K
										619.85	1237.68	1237.68	-0.00	1	24	25	3	K.SFFLGKIGNGAK.M
										795.11	2382.32	2382.23	0.09	0	32	2.3	1	R.LALALGDENAVPMPVAAAANEAFK.K
										1209.60	2417.18	2417.13	0.05	0	52	0.028	1	K.GYIDMSTVDADTSSQISQAITSK.G
Metabolism	StEPP-174	Protein thylakoid formation1	74	50	2	9	75000000	33.34/8.69	29.287/5.89	834.98	1667.94	1667.93	0.01	0	56	0.013	1	R.LLELANVTDPTILEK.L
										575.63	1723.87	1723.84	0.03	1	19	61	1	K.AYIEALKEDPEQYR.A
Metabolism	StEPP-64	Soluble inorganic pyrophosphatase	163	49	5	28	2500047	24.24/5.59	28.967/5.28	424.68	847.35	847.38	-0.03	0	11	3.5e+002	1	R.FFEDYK.K
										488.74	975.47	975.47	0.00	1	34	2.9	1	R.FFEDYKK.N
										711.34	1420.66	1420.67	-0.01	0	59	0.0078	1	K.IIAVCADDPEYR.H + Carbamidomethyl (C)
										880.94	1759.87	1759.85	0.02	1	25	17	1	R.AIGLMPMIDQGEKDDK.I
										1021.16	3060.45	3060.44	0.01	0	36	0.85	1	R.TLCEDNDPMDVLVLMQEPVLPGCFLR.A + 2 Carbamidomethyl (C)
Metabolism	StEPP-202	EBP1	346	49	9	27	120000000	42.79/6.25	59.333/5.94	450.29	898.56	898.53	0.03	0	38	0.7	1	K.AWLALPTK.T
										540.30	1078.59	1078.56	0.03	0	20	65	3	K.FPIMPFTAR.D
										593.85	1185.68	1185.64	0.05	0	47	0.12	1	K.VVLSVSNPDTR.V
										620.87	1239.72	1239.66	0.05	0	23	24	1	K.IVEGVLSHQMK.Q
										665.88	1329.75	1329.70	0.04	0	50	0.056	1	K.ELDLTSPEVVTK.Y
										693.42	1384.83	1384.77	0.05	0	28	5.4	1	K.ALQLVLSECKPK.V + Carbamidomethyl (C)
										484.63	1450.88	1450.78	0.10	0	38	0.48	1	R.VTSHALQELQPTK.T
										503.29	1506.86	1506.78	0.08	1	14	1.8e+002	5	K.IVDLCEKGDAFIK.E + Carbamidomethyl (C)
										813.97	1625.92	1625.87	0.05	0	89	5.9e-006	1	R.AADVIAAANTAAEVALR.L
Metabolism	StEPP-231	Endolysin	57	49	1	3	220000000	26.76/8.90	41.559/6.13	474.26	946.50	946.47	0.03	0	57	0.017	1	K.CAEDIIKR.T
Development	StEPP-167	Germin-like protein	51	50	2	7	120000000	21.03/7.74	27.647/5.77	739.92	1477.82	1477.80	0.01	0	37	1.1	1	K.LVGATTFLDEATIK.K
										536.34	1605.99	1605.90	0.09	1	14	82	3	K.LVGATTFLDEATIKK.L
Development	StEPP-166	Germin-like protein	101	49	2	7	120000000	21.03/7.74	26.158/5.75	739.90	1477.79	1477.80	-0.01	0	65	0.0017	1	K.LVGATTFLDEATIK.K
										536.32	1605.93	1605.90	0.03	1	36	1	1	K.LVGATTFLDEATIKK.L
Development	StEPP-80	Patatin	55	51	1	3	129640	42.463/5.34	51.770/5.47	719.38	1436.75	1436.68	0.07	1	55	0.021	1	K.DSPETYEEALKR.F
Development	StEPP-38	Patatin-11	270	49	6	18	120000000	42.47/5.58	51.132/5.23	524.32	1046.62	1046.61	0.01	0	20	50	1	K.TNKPVIFTK.S
										576.31	1150.60	1150.61	-0.00	0	57	0.013	1	K.YLMQVLQEK.L
										719.35	1436.68	1436.68	-0.00	1	58	0.0085	1	K.DSPETYEEALKR.F
										586.66	1756.95	1756.94	0.01	0	49	0.064	1	R.VHQALTEVAISSFDIK.T
										927.47	1852.93	1852.92	0.01	0	55	0.018	1	K.QMLLLSLGTGTNSEFDK.T
										940.14	2817.40	2817.37	0.02	1	31	2.6	1	K.QMLLLSLGTGTNSEFDKTYTAEEAAK.W
Redox Homeostasis	StEPP-110	Putative L-ascorbate peroxidase	467	49	9	21	11000000	37.72/8.27	32.795/5.94	468.78	935.54	935.53	0.01	0	40	0.48	1	K.LTLYDAIK.A
										512.79	1023.57	1023.56	0.01	0	49	0.071	1	K.STFIASAISK.C
										589.37	1176.73	1176.71	0.02	1	55	0.009	1	K.IKLTLYDAIK.A
										600.75	1199.48	1199.51	-0.02	0	36	0.65	1	R.SDAQEPDPEGR.V
										647.33	1292.64	1292.64	0.00	0	58	0.011	1	R.FSSEISRPENK.G
										686.87	1371.72	1371.72	-0.00	0	72	0.00036	1	K.GLDAALNLLEESK.K
										749.38	1496.74	1496.76	-0.02	0	45	0.2	1	R.TDYEVDLITTVTK.L
										750.91	1499.81	1499.82	-0.01	1	78	9.3e-005	1	K.GLDAALNLLEESKK.V
										651.98	1952.92	1952.89	0.03	1	34	2.1	1	R.SDAQEPDPEGRVPQWDK.A
Redox Homeostasis	StEPP-171	Putative L-ascorbate peroxidase	295	49	8	34	11000000	37.72/8.27	31.295/5.96	468.78	935.55	935.53	0.01	0	35	1.5	1	K.LTLYDAIK.A
										512.79	1023.56	1023.56	-0.00	0	34	2.3	1	K.STFIASAISK.C
										431.90	1292.66	1292.64	0.03	0	25	20	1	R.FSSEISRPENK.G
										749.39	1496.77	1496.76	0.01	0	47	0.12	1	R.TDYEVDLITTVTK.L
										968.52	1935.02	1935.01	0.01	0	63	0.0026	1	K.GGPISYADLIQFAAQSAVK.S
										651.96	1952.87	1952.89	-0.02	1	25	14	1	R.SDAQEPDPEGRVPQWDK.A
										691.03	2070.07	2070.04	0.03	0	28	7.7	1	K.LSSLGQVINYEAYTYPPR.K
										791.09	2370.25	2370.27	-0.02	0	38	0.6	1	K.ANPDIIPSLLTLALNDAITYDK.A
Redox Homeostasis	StEPP-111	Iron superoxide dismutase	114	48	3	25	170000000	16.246/5.69	27.594/5.67	468.76	935.51	935.47	0.04	0	27	13	1	R.AYVDNLNK.Q
										492.28	982.54	982.52	0.01	0	31	4.6	1	R.TLEIHWGK.H
										756.74	2267.20	2267.10	0.10	0	56	0.011	1	K.AAAATQFGSGWAWLAYKPEDK.K
Redox Homeostasis	StEPP-225	Iron superoxide dismutase	64	49	2	12	170000000	16.24/5.69	27.375/6.03	492.28	982.55	982.52	0.03	0	35	1.6	1	R.TLEIHWGK.H
										589.78	1177.55	1177.53	0.02	0	29	7.9	1	R.DFGSYDTFVK.E
Redox Homeostasis	StEPP-24	Superoxide dismutase	120	49	3	15	33000000	27.893/6.60	27.456/5.19	526.28	1050.54	1050.49	0.05	0	23	36	2	R.TFEFHWGK.H
										589.79	1177.56	1177.53	0.03	0	45	0.21	1	R.DFGSYDTFVK.E
										756.74	2267.18	2267.10	0.08	0	53	0.023	1	K.AAAATQFGSGWAWLAYKPEDK.K
Redox Homeostasis	StEPP-67	Iron superoxide dismutase	255	50	6	33	28000000	21.31/5.87	26.943/5.27	526.27	1050.52	1050.49	0.03	0	19	78	1	R.TFEFHWGK.H
										567.32	1132.63	1132.59	0.04	0	58	0.011	1	K.LVSWEAVSSR.L
										699.88	1397.74	1397.70	0.04	0	47	0.12	1	R.RPDYISIFMEK.L
										707.87	1413.73	1413.70	0.04	0	(26)	17	1	R.RPDYISIFMEK.L + Oxidation (M)
										711.42	1420.83	1420.78	0.05	0	72	0.00029	1	K.TLEDIILVTYNK.G
										756.74	2267.19	2267.10	0.09	0	60	0.0045	1	K.AAAATQFGSGWAWLAYKPEDK.K
Transcriptiom regulator	StEPP-136	Eukaryotic translation elongation factor	314	49	7	9	220000000	93.99/5.87	44.550/5.58	453.75	905.48	905.46	0.02	0	41	0.59	1	K.SDPVVSFR.E
										478.29	954.56	954.52	0.03	0	24	17	1	R.GGGQVIPTAR.R
										532.31	1062.60	1062.57	0.03	0	39	0.72	1	K.GVQYLNEIK.D
										560.27	1118.53	1118.50	0.03	0	64	0.003	1	K.EGALAEENMR.G
										647.86	1293.70	1293.64	0.06	0	33	2.7	1	K.DSVVAGFQWASK.E
										783.89	1565.77	1565.73	0.04	1	53	0.029	1	K.EQMTPLSEFEDKL.-
										756.06	2265.16	2265.04	0.12	0	61	0.0037	1	R.LYMEARPMEEGLAEAIDDGR.I
Unknown	StEPP-221	Unknown	72	48	4	18	81000000	24.95/7.77	28.551/6.12	485.78	969.54	969.53	0.01	1	19	71	3	R.DSWPPLKK.A
										518.77	1035.53	1035.53	-0.00	0	15	2.3e+002	2	K.IGNSNYAAVK.A
										677.35	1352.69	1352.66	0.03	0	21	48	2	R.LLEAFFDQQDK.F
										469.91	1406.70	1406.68	0.02	1	17	1.1e+002	2	K.AGFTDPKTDQATR.I
Unknown	StEPP-180	Unknown	54	50	2	7	220000000	27.84/5.51	33.564/5.88	421.77	841.52	841.49	0.03	0	30	5	1	K.GITVDIPK.G
										401.57	1201.70	1201.61	0.09	0	24	20	9	K.SGAELSVGQAQR.V
Unknown	StEPP-160	Predicted protein	86	50	3	26	220000000	16.610/6.20	20.264/6.25	608.35	1214.69	1214.66	0.03	0	41	0.5	1	M.TLGSGGSSVVVPR.N
										639.86	1277.71	1277.67	0.04	1	22	41	1	R.KLVQPPEGTYF.-
										617.65	1849.92	1849.90	0.02	1	25	18	1	K.LFCDKDYPEKPPSVR.F + Carbamidomethyl (C)
aSpot number as marked on the ECM phosphoproteome 2-D gel image Figure 3B. The spot numbers were designated as StEPP, where St indicates the organism Solanum tuberosum, EPP denotes the Extracellular Matrix PhosphoProteome.
bNumber of peptides.
cProtein identification number as in gene bank.
