# Supplementary material for: Extracellular Matrix Proteome and Phosphoproteome of Potato Reveals Functionally Distinct and Diverse Canonical and Non-Canonical Proteoforms
Source: Proteomes. 2016 Jun 24;4(3):20. doi: 10.3390/proteomes4030020 (PMC5217357; doi:10.3390/proteomes4030020)
Supplement: Supplementary file 1 [file proteomes-04-00020-s001.zip › proteomes-04-00020-supplementary/Table S2.xls]

## Sheet: Single peptide ECM proteome
Table S2: Fragment spectra of the proteins identified with a single peptide.
Instrument type:	ESI-TRAP
Enzyme:	Trypsin
Database:	NCBInr
Taxonomy:	All entries
Type of search:	MS MS ion search
Mass value:	Monoisotopic
Peptide mass tolerance:	±1.2 Da
Fragment mass tolerance:	±0.6 Da
Maximum missed cleavage:	1
Fixed modification:	Carbamidomethylation
Variable modification:	Oxidation
StEP-1333
Identification	Query	Observed	Mr(expt)	Mr(calc)	Delta	Miss	Thr. MW/pI	Exp. MW/pI	Score	Expect	Rank	Peptide
Germin-like protein 1	2	429.76	857.50	857.50	0.01	1	21.98/6.27	26.698/6.75	58	0.012	1	K.LKGVLGGTN.-
#	b	b++	b*	b*++	b0	b0++	Seq.	y	y++	y*	y*++	y0	y0++	#
1	114.09	57.55					L							9
2	242.19	121.6	225.16	113.08			K	745.42	373.21	728.39	364.7	727.41	364.21	8
3	299.21	150.11	282.18	141.59			G	617.33	309.17	600.3	300.65	599.31	300.16	7
4	398.28	199.64	381.25	191.13			V	560.3	280.66	543.28	272.14	542.29	271.65	6
5	511.36	256.18	494.33	247.67			L	461.24	231.12	444.21	222.61	443.22	222.12	5
6	568.38	284.69	551.36	276.18			G	348.15	174.58	331.12	166.07	330.14	165.57	4
7	625.4	313.21	608.38	304.69			G	291.13	146.07	274.1	137.56	273.12	137.06	3
8	726.45	363.73	709.42	355.22	708.44	354.72	T	234.11	117.56	217.08	109.04	216.1	108.55	2
9							N	133.06	67.03	116.03	58.52			1
StEP-810
Identification	Query	Observed	Mr(expt)	Mr(calc)	Delta	Miss	Thr. MW/pI	Exp. MW/pI	Score	Expect	Rank	Peptide
Endoplasmin homolog	7	551.30	1100.59	1100.58	0.01	0	92.859/4.86	41.936/5.47	52	0.044	1	K.LGIIEDATNR.N
#	b	b++	b*	b*++	b0	b0++	Seq.	y	y++	y*	y*++	y0	y0++	#
1	114.09	57.55					L							10
2	171.11	86.06					G	988.51	494.76	971.48	486.24	970.5	485.75	9
3	284.2	142.6					I	931.48	466.25	914.46	457.73	913.47	457.24	8
4	397.28	199.14					I	818.4	409.7	801.37	401.19	800.39	400.7	7
5	526.32	263.67			508.31	254.66	E	705.32	353.16	688.29	344.65	687.31	344.16	6
6	641.35	321.18			623.34	312.17	D	576.27	288.64	559.25	280.13	558.26	279.64	5
7	712.39	356.7			694.38	347.69	A	461.25	231.13	444.22	222.61	443.24	222.12	4
8	813.44	407.22			795.42	398.22	T	390.21	195.61	373.18	187.1	372.2	186.6	3
9	927.48	464.24	910.45	455.73	909.47	455.24	N	289.16	145.08	272.14	136.57			2
10							R	175.12	88.06	158.09	79.55			1
StEP-765
Identification	Query	Observed	Mr(expt)	Mr(calc)	Delta	Miss	Thr. MW/pI	Exp. MW/pI	Score	Expect	Rank	Peptide
Peroxiredoxin	8	674.35	1346.68	1346.67	0.01	0	21.82/8.74	22.953/5.42	55	0.02	1	K.VLNVEEAPSDFK.V
#	b	b++	b*	b*++	b0	b0++	Seq.	y	y++	y*	y*++	y0	y0++	#
1	100.08	50.54					V							12
2	213.16	107.08					L	1248.61	624.81	1231.58	616.3	1230.6	615.8	11
3	327.2	164.1	310.18	155.59			N	1135.53	568.27	1118.5	559.75	1117.52	559.26	10
4	426.27	213.64	409.24	205.13			V	1021.48	511.25	1004.46	502.73	1003.47	502.24	9
5	555.31	278.16	538.29	269.65	537.3	269.16	E	922.42	461.71	905.39	453.2	904.4	452.71	8
6	684.36	342.68	667.33	334.17	666.35	333.68	E	793.37	397.19	776.35	388.68	775.36	388.18	7
7	755.39	378.2	738.37	369.69	737.38	369.2	A	664.33	332.67	647.3	324.16	646.32	323.66	6
8	852.45	426.73	835.42	418.21	834.44	417.72	P	593.29	297.15	576.27	288.64	575.28	288.14	5
9	939.48	470.24	922.45	461.73	921.47	461.24	S	496.24	248.62	479.21	240.11	478.23	239.62	4
10	1054.51	527.76	1037.48	519.24	1036.49	518.75	D	409.21	205.11	392.18	196.59	391.2	196.1	3
11	1201.57	601.29	1184.55	592.78	1183.56	592.29	F	294.18	147.59	277.15	139.08			2
12							K	147.11	74.06	130.09	65.55			1
StEP-848
Identification	Query	Observed	Mr(expt)	Mr(calc)	Delta	Miss	Thr. MW/pI	Exp. MW/pI	Score	Expect	Rank	Peptide
Unknown protein 18	8	633.33	1264.64	1264.63	0.01	0	1.393/5.80	70.364/5.37	63	0.0031	1	-.TNAENEFVTIK.K
#	b	b++	b*	b*++	b0	b0++	Seq.	y	y++	y*	y*++	y0	y0++	#
1	102.05	51.53			84.04	42.53	T							11
2	216.1	108.55	199.07	100.04	198.09	99.55	N	1164.59	582.8	1147.56	574.29	1146.58	573.79	10
3	287.13	144.07	270.11	135.56	269.12	135.07	A	1050.55	525.78	1033.52	517.26	1032.54	516.77	9
4	416.18	208.59	399.15	200.08	398.17	199.59	E	979.51	490.26	962.48	481.75	961.5	481.25	8
5	530.22	265.61	513.19	257.1	512.21	256.61	N	850.47	425.74	833.44	417.22	832.46	416.73	7
6	659.26	330.14	642.24	321.62	641.25	321.13	E	736.42	368.72	719.4	360.2	718.41	359.71	6
7	806.33	403.67	789.3	395.16	788.32	394.66	F	607.38	304.19	590.35	295.68	589.37	295.19	5
8	905.4	453.2	888.37	444.69	887.39	444.2	V	460.31	230.66	443.29	222.15	442.3	221.65	4
9	1006.45	503.73	989.42	495.21	988.44	494.72	T	361.24	181.13	344.22	172.61	343.23	172.12	3
10	1119.53	560.27	1102.51	551.76	1101.52	551.26	I	260.2	130.6	243.17	122.09			2
11							K	147.11	74.06	130.09	65.55			1
StEP-879
Identification	Query	Observed	Mr(expt)	Mr(calc)	Delta	Miss	Thr. MW/pI	Exp. MW/pI	Score	Expect	Rank	Peptide
Unknown protein 19	8	633.33	1264.64	1264.63	0.01	0	1.393/5.80	13.226/5.69	54	0.026	1	-.TNAENEFVTIK.K
#	b	b++	b*	b*++	b0	b0++	Seq.	y	y++	y*	y*++	y0	y0++	#
1	102.05	51.53			84.04	42.53	T							11
2	216.1	108.55	199.07	100.04	198.09	99.55	N	1164.59	582.8	1147.56	574.29	1146.58	573.79	10
3	287.13	144.07	270.11	135.56	269.12	135.07	A	1050.55	525.78	1033.52	517.26	1032.54	516.77	9
4	416.18	208.59	399.15	200.08	398.17	199.59	E	979.51	490.26	962.48	481.75	961.5	481.25	8
5	530.22	265.61	513.19	257.1	512.21	256.61	N	850.47	425.74	833.44	417.22	832.46	416.73	7
6	659.26	330.14	642.24	321.62	641.25	321.13	E	736.42	368.72	719.4	360.2	718.41	359.71	6
7	806.33	403.67	789.3	395.16	788.32	394.66	F	607.38	304.19	590.35	295.68	589.37	295.19	5
8	905.4	453.2	888.37	444.69	887.39	444.2	V	460.31	230.66	443.29	222.15	442.3	221.65	4
9	1006.45	503.73	989.42	495.21	988.44	494.72	T	361.24	181.13	344.22	172.61	343.23	172.12	3
10	1119.53	560.27	1102.51	551.76	1101.52	551.26	I	260.2	130.6	243.17	122.09			2
11							K	147.11	74.06	130.09	65.55			1
StEP-638
Identification	Query	Observed	Mr(expt)	Mr(calc)	Delta	Miss	Thr. MW/pI	Exp. MW/pI	Score	Expect	Rank	Peptide
Os03g0822200	15	540.66	1618.95	1618.82	0.13	0	27.89/6.34	33.319/5.17	57	0.0076	1	K.AFDLASKPEGTGTPTK.D
#	b	b++	b*	b*++	b0	b0++	Seq.	y	y++	y*	y*++	y0	y0++	#
1	72.04	36.53					A							16
2	219.11	110.06					F	1548.79	774.9	1531.76	766.39	1530.78	765.89	15
3	334.14	167.57			316.13	158.57	D	1401.72	701.36	1384.7	692.85	1383.71	692.36	14
4	447.22	224.12			429.21	215.11	L	1286.7	643.85	1269.67	635.34	1268.68	634.85	13
5	518.26	259.63			500.25	250.63	A	1173.61	587.31	1156.58	578.8	1155.6	578.3	12
6	605.29	303.15			587.28	294.14	S	1102.57	551.79	1085.55	543.28	1084.56	542.79	11
7	733.39	367.2	716.36	358.68	715.38	358.19	K	1015.54	508.27	998.52	499.76	997.53	499.27	10
8	830.44	415.72	813.41	407.21	812.43	406.72	P	887.45	444.23	870.42	435.71	869.44	435.22	9
9	959.48	480.25	942.46	471.73	941.47	471.24	E	790.39	395.7	773.37	387.19	772.38	386.7	8
10	1016.5	508.76	999.48	500.24	998.49	499.75	G	661.35	331.18	644.32	322.67	643.34	322.17	7
11	1117.55	559.28	1100.53	550.77	1099.54	550.27	T	604.33	302.67	587.3	294.16	586.32	293.66	6
12	1174.57	587.79	1157.55	579.28	1156.56	578.79	G	503.28	252.14	486.26	243.63	485.27	243.14	5
13	1275.62	638.31	1258.59	629.8	1257.61	629.31	T	446.26	223.63	429.23	215.12	428.25	214.63	4
14	1372.67	686.84	1355.65	678.33	1354.66	677.84	P	345.21	173.11	328.19	164.6	327.2	164.1	3
15	1473.72	737.36	1456.7	728.85	1455.71	728.36	T	248.16	124.58	231.13	116.07	230.15	115.58	2
16							K	147.11	74.06	130.09	65.55			1

## Sheet: Single peptide ECM phosproteome
Table S2: Fragment spectra of the phsophoproteins identified with a single peptide.
Instrument type:	ESI-TRAP
Enzyme:	Trypsin
Database:	NCBInr
Taxonomy:	All entries
Type of search:	MS MS ion search
Mass value:	Monoisotopic
Peptide mass tolerance:	±1.2 Da
Fragment mass tolerance:	±0.6 Da
Maximum missed cleavage:	1
Fixed modification:	Carbamidomethylation
Variable modification:	Oxidation
StEPP-231
Identification	Query	Observed	Mr(expt)	Mr(calc)	Delta	Miss	Thr. MW/pI	Exp. MW/pI	Score	Expect	Rank	Peptide
Endolysin	13	474.26	946.50	946.47	0.03	0	26.76/8.90	41.559/6.13	57	0.017	1	K.CAEDIIKR.T
#	b	b++	b0	b0++	Seq.	y	y++	y*	y*++	y0	y0++	#
1	88.04	44.52	70.03	35.52	S							9
2	175.07	88.04	157.06	79.03	S	860.45	430.73	843.42	422.21	842.44	421.72	8
3	290.1	145.55	272.09	136.55	D	773.42	387.21	756.39	378.7	755.4	378.21	7
4	419.14	210.07	401.13	201.07	E	658.39	329.7	641.36	321.18	640.38	320.69	6
5	532.22	266.62	514.21	257.61	L	529.35	265.18	512.32	256.66			5
6	645.31	323.16	627.3	314.15	L	416.26	208.63	399.24	200.12			4
7	702.33	351.67	684.32	342.66	G	303.18	152.09	286.15	143.58			3
8	773.37	387.19	755.36	378.18	A	246.16	123.58	229.13	115.07			2
9					R	175.12	88.06	158.09	79.55			1
StEPP-80
Identification	Query	Observed	Mr(expt)	Mr(calc)	Delta	Miss	Thr. MW/pI	Exp. MW/pI	Score	Expect	Rank	Peptide
Patatin	54	719.38	1436.75	1436.68	0.07	1	42.463/5.34	51.770/5.47	55	0.021	1	K.DSPETYEEALKR.F
#	b	b++	b*	b*++	b0	b0++	Seq.	y	y++	y*	y*++	y0	y0++	#
1	116.03	58.52			98.02	49.52	D							12
2	203.07	102.04			185.06	93.03	S	1322.66	661.83	1305.63	653.32	1304.65	652.83	11
3	300.12	150.56			282.11	141.56	P	1235.63	618.32	1218.6	609.8	1217.62	609.31	10
4	429.16	215.08			411.15	206.08	E	1138.57	569.79	1121.55	561.28	1120.56	560.79	9
5	530.21	265.61			512.2	256.6	T	1009.53	505.27	992.5	496.76	991.52	496.26	8
6	693.27	347.14			675.26	338.13	Y	908.48	454.75	891.46	446.23	890.47	445.74	7
7	822.32	411.66			804.3	402.66	E	745.42	373.21	728.39	364.7	727.41	364.21	6
8	951.36	476.18			933.35	467.18	E	616.38	308.69	599.35	300.18	598.37	299.69	5
9	1022.39	511.7			1004.38	502.7	A	487.34	244.17	470.31	235.66			4
10	1135.48	568.24			1117.47	559.24	L	416.3	208.65	399.27	200.14			3
11	1263.57	632.29	1246.55	623.78	1245.56	623.29	K	303.21	152.11	286.19	143.6			2
12							R	175.12	88.06	158.09	79.55			1
