# Supplementary material for: Extracellular Matrix Proteome and Phosphoproteome of Potato Reveals Functionally Distinct and Diverse Canonical and Non-Canonical Proteoforms
Source: Proteomes. 2016 Jun 24;4(3):20. doi: 10.3390/proteomes4030020 (PMC5217357; doi:10.3390/proteomes4030020)
Supplement: Supplementary file 1 [file proteomes-04-00020-s001.zip › proteomes-04-00020-supplementary/Table S4.xlsx]

## Sheet: Sheet1
Table S4: Localization of ECM proteins.
Functional Category	Spot IDa	Protein Name	Protein IDb	loclization according to wolf Psortc	Subcellular prediction using BaCelLo d	Subcellular prediction using YLoc+e	TargetP1.1 f		Local-izationg	Signal peptideh		SecretomePi
							SP	Loc		score	result	NN-score	result
Metabolism	StEP-840	Enolase	119354	cytoplasm	cytoplasm	cytoplasm	0.08	-	N	0.104	N	0.515	-
Metabolism	StEP-1003	5-methyltetrahydropteroyltriglutamate-homocysteine	XP_002328083.1	cytoplasm	cytoplasm	cytoplasm	0.039	-	N	0.14	N	0.513	-
Metabolism	StEP-1166	Ferredoxin-NADP(H) oxidoreductase	41052915	chloroplast	chloroplast	chloroplast	0.035	C	N	0.179	N	0.645	-
Metabolism	StEP-1418	Glutamate dehydrogenase	12229803	cytoplasm	secretory	mitochondria	0.29	M	Yd	0.224	N	0.576	-
Metabolism	StEP-675	Alpha-1,4-glucan-protein synthase	34582499	cytoplasm	cytoplasm	cytoplasm	0.267	-	N	0.099	N	0.489	-
Metabolism	StEP-529	RGP3 (Reversibly glycosylated polypeptide 3)	30680679	cytoplasm	cytoplasm	cytoplasm	0.267	-	N	0.098	N	0.507	-
Metabolism	StEP-376	Ttransaldolase	85112172	cytoplasm	cytoplasm	cytoplasm	0.184	-	N	0.112	N	0.305	-
Metabolism	StEP-1143	Protein thylakoid formation1	75140959	chloroplast	chloroplast	chloroplast	0.015	C	N	0.141	N	0.435	-
Metabolism	StEP-1213	ErbB-3 binding protein	116292768	cytoplasm	cytoplasm	nucleus	0.082	-	N	0.1	N	0.252	-
Metabolism	StEP-1005	ErbB-3 binding protein	116292768	cytoplasm	cytoplasm	cytoplasm and nucleus	0.082	-	N	0.1	N	0.252	-
Metabolism	StEP-893	DH putative beta-hydroxyacyl-ACP dehydratase	193290688	chloroplast	chloroplast	mitochondria and chloroplast	0.018	C	N	0.124	N	0.49	-
Development	StEP-1333	Germin-like protein 1	1169944	extracellular matrix	secretory	extracellular space	0.897	S	Yc,d,e,f	0.804	Y	0.937	-
Development	StEP-1122	24K germin like protein	31711507	extracellular matrix	secretory	extracellular space	0.904	S	Yc,d,e,f	0.892	Y	0.345	-
Development	StEP-656	Chain A, The Crystal Structure Of Semet Patatin	31615943	extracellular matrix	cytoplasm	cytoplasm and peroxisome	0.234	-	Yc	0.242	N	0.513	-
Stress response	StEP-962	Chloroplast Drought-induced Stress Protein of 32kDa	2582822	extracellular matrix	chloroplast	chloroplast	0.073	C	Yc	0.154	N	0.241	-
Stress response	StEP-965	Chloroplast Drought-induced Stress Protein of 32kDa	2582822	extracellular matrix	chloroplast	chloroplast	0.073	C	Yc	0.154	N	0.241	-
Protein folding	StEP-567	Chaperonin-60 beta subunit	1762130	chloroplast	chloroplast	chloroplast	0.013	C	N	0.138	N	0.527	-
Protein folding	StEP-405	Chaperonin hsp60	16221	mitochondria	mitochondria	mitochondria	0.014	M	N	0.121	N	0.452	-
Protein folding	StEP-402	Heat shock protein 70	30025966	cytoplasm	cytoplasm	cytoplasm	0.092	-	N	0.135	N	0.277	-
Protein folding	StEP-1024	Leucine aminopeptidase 2	2492530	chloroplast	chloroplast	chloroplast	0.031	C	N	0.114	N	0.374	-
Signaling	StEP-1417	GTP-binding protein	7643796	cytoskeleton	chloroplast	mitochondria and cytoplasm	0.057	-	N	0.125	N	0.375	-
Signaling	StEP-1001	Glucose-regulated protein 78	170386	extracellular matrix	secretory	endoplasmic reticulum	0.978	S	Yc,d,f	0.861	Y	0.716	-
Signaling	StEP-810	Endoplasmin homolog	544242	vacuole	secretory	endoplasmic reticulum	0.925	S	Yd,f	0.805	Y	0.569	-
Redox homeostasis	StEP-1137	Dehydroascorbate reductase-like protein	76160951	cytoplasm	cytoplasm	cytoplasm	0.434	-	N	0.148	N	0.382	-
Redox homeostasis	StEP-922	Dehydroascorbate reductase	66475036	cytoplasm	cytoplasm	cytoplasm	0.493	-	N	0.158	N	0.369	-
Redox homeostasis	StEP-615	Thioredoxin peroxidase 1	30841938	extracellular matrix	cytoplasm	cytoplasm	0.147	-	Yc	0.105	N	0.751	-
Redox homeostasis	StEP-765	Peroxiredoxin	223543823	mitochondria	chloroplast	mitochondria	0.022	M	N	0.124	N	0.412	-
Redox homeostasis	StEP-530	Lactoylglutathione lyase	223542315	cytoplasm	cytoplasm	cytoplasm	0.096	-	N	0.104	N	0.562	-
Unknown	StEP-848	Unknown protein 18	205830697	-	secretory	-	0.122	-	Yd	0.105	N	N/A	-
Unknown	StEP-853	Unknown protein 18	205830697	-	secretory	-	0.122	-	Yd	0.105	N	N/A	-
Unknown	StEP-1004	Unknown protein 18	205830697	-	secretory	-	0.122	-	Yd	0.105	N	N/A	-
Unknown	StEP-352	Unknown protein 18	205830697	-	secretory	-	0.122	-	Yd	0.105	N	N/A	-
Unknown	StEP-879	Unknown protein 18	205830698	-	secretory	-	0.122	-	Yd	0.105	N	N/A	-
Unknown	StEP-1180	Unknown	77745483	chloroplast	nucleus	mitochondria	0.167	-	N	0.238	N	0.485	-
Unknown	StEP-354	Unknown	118486367	chloroplast	chloroplast	chloroplast	0.027	C	N	0.188	N	0.311	-
Unknown	StEP-963	Hypothetical protein HCH_06837	83649448	extracellular matrix	secretory	vacuole	0.949	S	Yc,d,f	0.797	Y	0.901	-
Unknown	StEP-346	Predicted protein	224103823	chloroplast	chloroplast	mitochondria	0.083	M	N	0.238	N	0.573	-
Unknown	StEP-638	Os03g0822200	115456265	Cytoplasm	Cytoplasm	chloroplast	0.099	-	N	0.11	N	0.522	-
Localization of ECM phosphoproteins.
Metabolism	StEPP-48	Enolase	119354	cytoplasm	cytoplasm	cytoplasm	0.08	-	N	0.104	N	0.515	-
Metabolism	StEPP-93	Enolase	119354	cytoplasm	cytoplasm	cytoplasm	0.08	-	N	0.104	N	0.515	-
Metabolism	StEPP-138	Enolase	119354	cytoplasm	cytoplasm	cytoplasm	0.08	-	N	0.104	N	0.515	-
Metabolism	StEPP-137	Enolase	119354	cytoplasm	cytoplasm	cytoplasm	0.08	-	N	0.104	N	0.515	-
Metabolism	StEPP-82	Enolase	3023685	cytoplasm	cytoplasm	cytoplasm	0.066	-	N	0.113	N	0.521	-
Metabolism	StEPP-94	Enolase-like	82623425	cytoplasm	cytoplasm	cytoplasm	0.081	-	N	0.103	N	0.492	-
Metabolism	StEPP-194	Methionine synthase	8439545	cytoplasm	cytoplasm	cytoplasm	0.041	-	N	0.135	N	0.45	-
Metabolism	StEPP-135	Cobalamine-independent methionine synthase	974782	chloroplast	chloroplast	cytoplasm	0.132	-	N	0.225	N	0.501	-
Metabolism	StEPP-72	Ferredoxin--NADP reductase	3913651	chloroplast	chloroplast	chloroplast	0.026	C	N	0.127	N	0.557	-
Metabolism	StEPP-179	Ferredoxin--NADP reductase	3913651	chloroplast	chloroplast	chloroplast	0.026	C	N	0.127	N	0.557	-
Metabolism	StEPP-43	Ferredoxin--NADP reductase	3913651	chloroplast	chloroplast	chloroplast	0.026	C	N	0.127	N	0.557	-
Metabolism	StEPP-122	Ferredoxin--NADP reductase	3913651	chloroplast	chloroplast	chloroplast	0.026	C	N	0.127	N	0.557	-
Metabolism	StEPP-191	Glyceraldehyde 3-phosphate dehydrogenase	22094840	cytoplasm	cytoplasm	cytoplasm	0.161	-	N	0.199	N	0.411	-
Metabolism	StEPP-241	Glutamate dehydrogenase	12229803	cytoplasm	secretory	mitochondria	0,29	M	Yd	0.224	N	0.576	-
Metabolism	StEPP-251	Glutamate dehydrogenase	12229803	cytoplasm	secretory	mitochondria	0.29	M	Yd	0.224	N	0.576	-
Metabolism	StEPP-169	Triose phosphate isomerase cytosolic isoform-like	77745458	cytoplasm	cytoplasm	cytoplasm	0.028	-	N	0.103	N	0.734	-
Metabolism	StEPP-233	Succinic semialdehyde reductase isoform1	171854589	chloroplast	cytoplasm	mitochondria	0.199	-	N	0.239	N	0.344	-
Metabolism	StEPP-174	Protein thylakoid formation1	75140959	chloroplast	chloroplast	chloroplast	0.015	C	N	0.141	N	0.435	-
Metabolism	StEPP-64	Soluble inorganic pyrophosphatase	2500047	cytoskeleton	chloroplast	Nucleus and cytoplasm	0.033	-	N	0.118	N	0.797	-
Metabolism	StEPP-202	ErbB-3 binding protein	116292768	cytoplasm	cytoplasm	cytoplasm and nucleus	0.082	-	N	0.1	N	0.252	-
Metabolism	StEPP-231	Endolysin	220928911	extracellular matrix	chloroplast	cytoplasm	0.209	-	Yc	0.122	N	0.59	-
Development	StEPP-167	Germin-like protein	123965222	extracellular matrix	secretory	extracellular space	0.721	S	Yc,d,e,f	0.864	Y	0.885	-
Development	StEPP-166	Germin-like protein	123965222	extracellular matrix	secretory	extracellular space	0.721	S	Yc,d,e,f	0.864	Y	0.885	-
Development	StEPP-80	Patatin	129640	extracellular matrix	cytoplasm	extracellular space	0.994	S	Yc,e,f	0.871	Y	0.816	-
Development	StEPP-38	Patatin-11	122201875	extracellular matrix	cytoplasm	extracellular space	0.992	S	Yc,e,f	0.866	Y	0.77	-
Redox homeostasis	StEPP-110	Putative L-ascorbate peroxidase	11387206	chloroplast	chloroplast	chloroplast	0.227	C	N	0.266	N	0.585	-
Redox homeostasis	StEPP-171	Putative L-ascorbate peroxidase	11387206	chloroplast	chloroplast	chloroplast	0.227	C	N	0.266	N	0.585	-
Redox homeostasis	StEPP-24	Superoxide dismutase	33413303	chloroplast	chloroplast	chloroplast	0.099	C	N	0.133	N	0.577	-
Redox homeostasis	StEPP-67	Iron superoxide dismutase	27543371	cytoplasm	cytoplasm	cytoplasm	0.064	-	N	0.103	N	0.359	-
Redox homeostasis	StEPP-111	Iron superoxide dismutase	170675264	extracellular matrix	nucleus	cytoplasm	0.069	-	Yc	0.1	N	0.471	-
Redox homeostasis	StEPP-225	Iron superoxide dismutase	170675264	extracellular matrix	nucleus	cytoplasm	0.069	-	Yc	0.1	N	0.471	-
Transcriptional regulation	StEPP-136	Eukaryotic translation elongation factor	223547312	cytoplasm	cytoplasm	cytoplasm	0.058	-	N	0.111	N	0.443	-
Unknown	StEPP-221	Unknown	81076617	extracellular matrix	secretory	extracellular space	0.982	S	Yc,d,e,f	0.853	Y	0.895	-
Unknown	StEPP-180	Unknown	217072754	cytoplasm	nucleus	cytoplasm and miyochondria	0.076	-	N	0.099	N	0.44	-
Unknown	StEPP-160	Predicted protein	224091917	cytoplasm	secretory	cytoplasm	0.125	-	N	0.131	N	0.814	-
aSpot number as given on the 2-D gel images. The first letters (St) signify the source plant, Solanum tuberosum, followed by EP for Extracellular Matrix proteome and EPP denotes the Extracellular Matrix Phosphoproteome. The numerals indicate the spot numbers corresponding to Figure 3A.
bProtein identification number as in GenBank.
cSubcellular prediction using WoLF PSORT.
dSubcellular prediction using BaCelLo.
eSubcellular prediction using YLoc+.
fSubcellular prediction using TargetP 1.1, Cut off is 0.43, * not found, “_” Short peptide, S Secretary, C chloroplast, M mitochondria.
gSubcellular localization of the identified protein
hSignal peptide prediction using SignalP 4.1 Server. The threshold cut off was set at 0.45 to predict the presence of signal peptide
iSignal peptide prediction using SecretomeP 2.0 Server. The threshold cut off was set at 0.5 for non classically secreted protein; N/A for too short (< 20 amino acids) peptide sequence; Y, yes for ECM prediction; N, no for ECM prediction.
