# Supplementary material for: Extracellular Matrix Proteome and Phosphoproteome of Potato Reveals Functionally Distinct and Diverse Canonical and Non-Canonical Proteoforms
Source: Proteomes. 2016 Jun 24;4(3):20. doi: 10.3390/proteomes4030020 (PMC5217357; doi:10.3390/proteomes4030020)
Supplement: Supplementary file 1 [file proteomes-04-00020-s001.zip › proteomes-04-00020-supplementary/Table S6.xlsx]

## Sheet: Sheet1
Table S6: Phospho-site identification of ECM phosphoprotiens in potato.
Spot ID	Protein ID	Protein Name	Score	NP	% coverage	Thr. Mw/pI	Exp. Mw/pI	Phospho site by netphos			Kinase phos 2.0			pkaPS pridection		Phospho motif finder
								Ser	Thr	Tyr	Ser	Thr	Tyr	Total S/T Res	Predicted site	phosphorylated S/T/Yresidue
StEPP-48	119354	Enolase	176	5	15	47.76/5.68	61.074/5.05	10	2	6	27	18	13	46	0	21
StEPP-93	119354	Enolase	812	16	48	47.768/5.68	60.703/5.18	10	2	6	27	18	13	46	0	21
StEPP-138	119354	Enolase	522	12	38	47.76/5.68	55.289/5.47	10	2	6	27	18	13	46	0	21
StEPP-137	119354	Enolase	818	19	51	47.76/5.68	55.058/5.64	10	2	6	27	18	13	46	0	21
StEPP-82	3023685	Enolase	104	2	6	47.56/5.41	53.226/5.53	11	1	7	23	19	12	42	0	21
StEPP-94	82623425	Enolase-like	487	12	37	48.002/7.53	60.888/5.32	11	4	5	27	19	12	47	2	21
StEPP-194	8439545	Methionine synthase	557	12	18	84.61/5.93	56.404/5.84	22	7	8	58	44	25	104	10	47
StEPP-135	974782	Cobalamine-independent methionine synthase	161	3	4	86.71/6.17	51.932/5.49	26	7	7	58	45	25	105	8	53
StEPP-72	3913651	Ferredoxin--NADP reductase	216	9	29	40.41/8.37	41.686/5.28	13	3	4	28	22	12	51	5	29
StEPP-179	3913651	Ferredoxin--NADP reductase	584	14	48	40.419/8.37	41.408/5.79	13	3	4	28	22	12	51	5	29
StEPP-43	3913651	Ferredoxin--NADP reductase	55	3	11	40.419/8.37	59.082/5.21	13	3	4	28	22	12	51	5	29
StEPP-122	3913651	Ferredoxin--NADP reductase	238	8	18	40.419/8.37	41.962/5.54	13	3	4	28	22	12	51	5	29
StEPP-191	22094840	Glyceraldehyde 3-phosphate dehydrogenase	319	7	31	26.62/6.34	48.900/6.38	9	5	4	23	19	8	42	1	19
StEPP-241	12229803	Glutamate dehydrogenase	688	15	39	44.78/6.68	54.134/6.79	7	4	2	18	23	8	41	0	13
StEPP-251	12229803	Glutamate dehydrogenase	99	3	8	44.785/6.68	58.542/6.61	7	4	2	18	23	8	41	0	13
StEPP-169	77745458	Triose phosphate isomerase cytosolic isoform-like	171	6	33	26.99/5.73	27.782/5.85	7	2	1	17	8	3	27	0	8
StEPP-233	171854589	Succinic semialdehyde reductase isoform1	247	6	31	30.428/6.60	35.085/6.44	10	2	3	19	8	4	29	5	14
StEPP-174	75140959	Protein thylakoid formation1	74	2	9	33.34/8.69	29.287/5.89	17	5	1	27	20	13	47	5	38
StEPP-64	2500047	Soluble inorganic pyrophosphatase	163	5	28	24.24/5.59	28.967/5.28	5	1	6	12	3	10	17	2	8
StEPP-202	116292768	ErbB-3 binding protein	346	9	27	42.79/6.25	59.333/5.94	10	10	3	18	23	7	42	3	27
StEPP-231	220928911	Endolysin	57	1	3	26.76/8.90	41.559/6.13	5	3	6	10	10	11	21	1	6
StEPP-167	123965222	Germin-like protein	51	2	7	21.03/7.74	27.647/5.77	1	3	1	19	15	2	35	0	13
StEPP-166	123965222	Germin-like protein	101	2	7	21.03/7.74	26.158/5.75	1	3	1	19	15	2	35	0	13
StEPP-80	129640	Patatin	55	1	3	42.463/5.34	51.770/5.47	11	8	6	28	23	16	64	3	27
StEPP-38	122201875	Patatin-11	270	6	18	42.47/5.58	51.132/5.23	12	9	6	28	34	15	65	3	29
StEPP-110	11387206	Putative L-ascorbate peroxidase	467	9	21	37.72/8.27	32.795/5.94	11	2	2	36	17	10	54	5	37
StEPP-171	11387206	Putative L-ascorbate peroxidase	295	8	34	37.72/8.27	31.295/5.96	11	2	2	36	17	10	54	5	37
StEPP-24	33413303	Superoxide dismutase	120	3	15	27.893/6.60	27.456/5.19	4	1	3	16	13	9	31	1	14
StEPP-67	27543371	Iron superoxide dismutase	255	6	33	21.31/5.87	26.943/5.27	2	0	3	8	10	8	21	0	8
StEPP-111	170675264	Iron superoxide dismutase	114	3	25	16.246/5.69	27.594/5.67	2	2	2	7	7	5	15	0	9
StEPP-225	170675264	Iron superoxide dismutase	64	2	12	16.24/5.69	27.375/6.03	2	2	2	7	7	5	15	0	9
StEPP-136	223547312	Eukaryotic translation elongation factor	314	7	9	93.99/5.87	44.550/5.58	16	11	6	47	42	23	89	5	35
StEPP-221	81076617	Unknown	72	4	18	24.95/7.77	28.551/6.12	7	2	3	18	11	7	30	3	17
StEPP-180	217072754	Unknown	54	2	7	27.84/5.51	33.564/5.88	7	1	0	17	9	1	30	2	15
StEPP-160	224091917	Predicted protein	86	3	26	16.610/6.20	20.264/6.25	4	2	3	8	9	5	19	1	7
