# Supplementary material for: Extracellular Matrix Proteome and Phosphoproteome of Potato Reveals Functionally Distinct and Diverse Canonical and Non-Canonical Proteoforms
Source: Proteomes. 2016 Jun 24;4(3):20. doi: 10.3390/proteomes4030020 (PMC5217357; doi:10.3390/proteomes4030020)
Supplement: Supplementary file 1 [file proteomes-04-00020-s001.zip › proteomes-04-00020-supplementary/Table S7.xlsx]

## Sheet: Protein interacting partners
Table S7: List of interacting partners in protein network depicted in Figure 6.
Uniprot ID	Gene name	Protein name
O23140	AP2M	AP-2 complex subunit mu (Adaptor protein complex AP-2 subunit mu) (Adaptor protein-2 mu-adaptin) (Adaptor-related protein complex 2 subunit mu) (At-muA-Ad) (Clathrin assembly protein complex 2 mu medium chain) (Mu2-adaptin) (Protein AP47/50) (AtAP47/50)
O49782	MYB51	Transcription factor MYB51 (Myb-related protein 51) (AtMYB51) (Protein HIGH INDOLIC GLUCOSINOLATE 1) (Transcription factor HIG1)
A8R7E6	CERK1	Chitin elicitor receptor kinase 1 (AtCERK1) (EC 2.7.11.1) (LysM domain receptor-like kinase 1) (LysM RLK1) (LysM-containing receptor-like kinase 1)
Q8H0U5	TIC62	Protein TIC 62, chloroplastic (Translocon at the inner envelope membrane of chloroplasts 62) (AtTIC62)
P35402	ERD2A	ER lumen protein-retaining receptor A (HDEL receptor)
Q9ASS4	At5g48380	Probably inactive leucine-rich repeat receptor-like protein kinase At5g48380
Q9C994	DTX14	Protein DETOXIFICATION 14 (AtDTX14) (Multidrug and toxic compound extrusion protein 14) (MATE protein 14)
Q9FGK4	At5g47530	Cytochrome b561 and DOMON domain-containing protein At5g47530 (Protein b561A.tha10)
Q9FH21	DTX55	Protein DETOXIFICATION 55 (AtDTX55) (Multidrug and toxic compound extrusion protein 55) (MATE protein 55) (Protein NOVEL ION CARRIER 3) (Protein NIC3)
Q9FFD2	RGP5	Probable UDP-arabinopyranose mutase 5 (EC 5.4.99.30) (Reversibly glycosylated polypeptide 5) (AtRGP5) (UDP-L-arabinose mutase 5)
P42643	GRF1	14-3-3-like protein GF14 chi (General regulatory factor 1)
Q8L7S9	At1g43560	Thioredoxin Y2, chloroplastic (AtTrxy2)
Q9LVH4	CAR4	Protein C2-DOMAIN ABA-RELATED 4 (C2 domain-containing protein) (AtC2) (GTPase activating protein 1) (AtGAP1)
Q96291	BAS1	2-Cys peroxiredoxin BAS1, chloroplastic (2-Cys Prx A) (2-Cys peroxiredoxin A) (EC 1.11.1.15) (Thiol-specific antioxidant protein A)
Q38869	CPK4	Calcium-dependent protein kinase 4 (EC 2.7.11.1) (Calmodulin-domain protein kinase CDPK isoform 4)
Q39016	CPK11	Calcium-dependent protein kinase 11 (EC 2.7.11.1) (Calcium-dependent protein kinase isoform CDPK2) (AtCDPK2)
Q8H1F2	RGS1	Regulator of G-protein signaling 1 (AtRGS1)
Q9C5J8	OEP80	Outer envelope protein 80, chloroplastic (Chloroplastic outer envelope protein of 80 kDa) (AtOEP80) (Protein TOC75-V) (AtToc75-V)
P48347	GRF10	14-3-3-like protein GF14 epsilon (General regulatory factor 10)
Q9SU14	NUDT7	Nudix hydrolase 7 (AtNUDT7) (EC 3.6.1.-) (ADP-ribose pyrophosphatase) (EC 3.6.1.13) (NADH pyrophosphatase) (EC 3.6.1.22) (Protein GROWTH FACTOR GENE 1)
Q03250	RBG7	Glycine-rich RNA-binding protein 7 (AtGR-RBP7) (AtRBG7) (Glycine-rich protein 7) (AtGRP7) (Protein COLD, CIRCADIAN RHYTHM, AND RNA BINDING 2) (Protein CCR2)
Q1EC66	UBQ3	Polyubiquitin 3 [Cleaved into: Ubiquitin]
Q9FRS6	PXL1	Leucine-rich repeat receptor-like protein kinase PXL1 (EC 2.7.11.1) (Protein PHLOEM INTERCALATED WITH XYLEM-LIKE 1)
Q9LUH2	DTX19	Protein DETOXIFICATION 19 (AtDTX19) (Multidrug and toxic compound extrusion protein 19) (MATE protein 19) (Protein ABERRANT LATERAL ROOT FORMATION 5)
Q9LW56	FAO3	Long-chain-alcohol oxidase FAO3 (EC 1.1.3.20) (Long-chain fatty alcohol oxidase 3)
Q9SRT9	RGP1	UDP-arabinopyranose mutase 1 (EC 5.4.99.30) (Reversibly glycosylated polypeptide 1) (AtRGP1) (UDP-L-arabinose mutase 1)
Q9LUE6	RGP4	Probable UDP-arabinopyranose mutase 4 (EC 5.4.99.30) (Reversibly glycosylated polypeptide 4) (AtRGP4) (UDP-L-arabinose mutase 4)

## Sheet: PP interacting partners
Table S7: List of interacting partners in phsophoprotein network depicted in Figure 6.
Uniprot ID	Gene name	Protein name
O23140	AP2M	AP-2 complex subunit mu (Adaptor protein complex AP-2 subunit mu) (Adaptor protein-2 mu-adaptin) (Adaptor-related protein complex 2 subunit mu) (At-muA-Ad) (Clathrin assembly protein complex 2 mu medium chain) (Mu2-adaptin) (Protein AP47/50) (AtAP47/50)
O49782	MYB51	Transcription factor MYB51 (Myb-related protein 51) (AtMYB51) (Protein HIGH INDOLIC GLUCOSINOLATE 1) (Transcription factor HIG1)
A8R7E6	CERK1	Chitin elicitor receptor kinase 1 (AtCERK1) (EC 2.7.11.1) (LysM domain receptor-like kinase 1) (LysM RLK1) (LysM-containing receptor-like kinase 1)
Q8H0U5	TIC62	Protein TIC 62, chloroplastic (Translocon at the inner envelope membrane of chloroplasts 62) (AtTIC62)
Q38869	CPK4	Calcium-dependent protein kinase 4 (EC 2.7.11.1) (Calmodulin-domain protein kinase CDPK isoform 4)
Q39016	CPK11	Calcium-dependent protein kinase 11 (EC 2.7.11.1) (Calcium-dependent protein kinase isoform CDPK2) (AtCDPK2)
Q8H1F2	RGS1	Regulator of G-protein signaling 1 (AtRGS1)
Q9C5J8	OEP80	Outer envelope protein 80, chloroplastic (Chloroplastic outer envelope protein of 80 kDa) (AtOEP80) (Protein TOC75-V) (AtToc75-V)
P48347	GRF10	14-3-3-like protein GF14 epsilon (General regulatory factor 10)
P42643	GRF1	14-3-3-like protein GF14 chi (General regulatory factor 1)
Q9SU14	NUDT7	Nudix hydrolase 7 (AtNUDT7) (EC 3.6.1.-) (ADP-ribose pyrophosphatase) (EC 3.6.1.13) (NADH pyrophosphatase) (EC 3.6.1.22) (Protein GROWTH FACTOR GENE 1)
Q03250	RBG7	Glycine-rich RNA-binding protein 7 (AtGR-RBP7) (AtRBG7) (Glycine-rich protein 7) (AtGRP7) (Protein COLD, CIRCADIAN RHYTHM, AND RNA BINDING 2) (Protein CCR2)
Q1EC66	UBQ3	Polyubiquitin 3 [Cleaved into: Ubiquitin]
Q8L7S9	At1g43560	Thioredoxin Y2, chloroplastic (AtTrxy2)
Q9M2D8	At3g61260	Uncharacterized protein At3g61260
Q24JJ9	NUP43	Nuclear pore complex protein NUP43 (Nucleoporin 43)
Q9M336	UPP	Uracil phosphoribosyltransferase, chloroplastic (UPRTase) (EC 2.4.2.9) (UMP pyrophosphorylase)
Q9S7W5	TCP13	Transcription factor TCP13 (Plastid transcription factor 1) (TFPD)
P18064	GPA1	Guanine nucleotide-binding protein alpha-1 subunit (GP-alpha-1)
